# Supplementary material for: High resolution mapping of QTLs for fruit color and firmness in Amrapali/Sensation mango hybrids
Source: Front Plant Sci. 2023 Jun 7;14:1135285. doi: 10.3389/fpls.2023.1135285 (PMC10282835; doi:10.3389/fpls.2023.1135285)
Supplement: Supplementary file 1 [file Table_1.xlsx]

## Sheet: Sheet1
S/n	Locus	Chr. No.	Position
1	AX-169882100	1	0
2	AX-171387070	1	6.036
3	AX-171373019	1	12.756
4	AX-169918676	1	12.784
5	AX-169946384	1	13.537
6	AX-169927778	1	15.658
7	AX-169937796	1	20.454
8	AX-169932859	1	20.454
9	AX-171384612	1	21.756
10	AX-171381731	1	22.038
11	AX-169888849	1	24.629
12	AX-171386197	1	26.695
13	AX-171385577	1	26.697
14	AX-171382505	1	26.897
15	AX-169934899	1	29.177
16	AX-169930098	1	29.442
17	AX-171386167	1	30.692
18	AX-169948020	1	30.854
19	AX-171379833	1	32.046
20	AX-169905003	1	32.049
21	AX-169943883	1	32.457
22	AX-169913313	1	32.764
23	AX-169890033	1	32.764
24	AX-169927013	1	33.329
25	AX-169900677	1	33.329
26	AX-169918421	1	33.598
27	AX-169880944	1	33.896
28	AX-169908735	1	33.896
29	AX-171385520	1	34.373
30	AX-171381675	1	35.799
31	AX-171375703	1	37.698
32	AX-171384448	1	40.076
33	AX-169934119	1	45.133
34	AX-171379499	1	48.487
35	AX-169947227	1	48.778
36	AX-171380840	1	50.652
37	AX-171380754	1	52.203
38	AX-169947921	1	53.346
39	AX-171377358	1	54.031
40	AX-169925680	1	54.866
41	AX-171382027	1	55.803
42	AX-169889231	1	56.781
43	AX-171378411	1	57.144
44	AX-169906353	1	57.555
45	AX-171375566	1	58.164
46	AX-169910231	1	58.672
47	AX-169936339	1	58.672
48	AX-171374152	1	59.565
49	AX-171382570	1	60.47
50	AX-171387202	1	60.709
51	AX-171385694	1	62.93
52	AX-169895394	1	64.014
53	AX-169881558	1	65.668
54	AX-169917570	1	67.025
55	AX-169908299	1	68.15
56	AX-171379859	1	70.59
57	AX-171382035	1	71.057
58	AX-169943288	1	71.665
59	AX-171374773	1	72.163
60	AX-171374543	1	72.97
61	AX-171385276	1	73.669
62	AX-169915117	1	73.886
63	AX-169929958	1	74.22
64	AX-169928541	1	75.188
65	AX-169917090	1	75.849
66	AX-171386253	1	76.431
67	AX-171377793	1	76.798
68	AX-169911656	1	76.896
69	AX-169888828	1	77.275
70	AX-169911379	1	77.524
71	AX-169944288	1	77.64
72	AX-169895531	1	77.886
73	AX-169935378	1	78.19
74	AX-169944522	1	78.21
75	AX-169923144	1	78.468
76	AX-169875203	1	78.687
77	AX-169935686	1	78.967
78	AX-169880609	1	79.064
79	AX-171385362	1	79.129
80	AX-169922402	1	79.535
81	AX-169916741	1	80.225
82	AX-169909194	1	80.303
83	AX-169923483	1	80.311
84	AX-169905923	1	80.365
85	AX-171381339	1	80.834
86	AX-171380392	1	81.338
87	AX-171381645	1	81.436
88	AX-171387745	1	81.448
89	AX-169934480	1	82.836
90	AX-171373273	1	83.21
91	AX-171384988	1	83.393
92	AX-171383526	1	85.445
93	AX-171383854	1	85.593
94	AX-171377826	1	87.798
95	AX-171380532	1	87.806
96	AX-169925298	1	88.623
97	AX-169940683	1	91.979
98	AX-169910657	1	92.586
99	AX-169892485	1	93.898
100	AX-171382174	1	96.633
101	AX-171373231	1	99.216
102	AX-171385888	1	99.365
103	AX-169909755	1	99.854
104	AX-171380671	1	100.183
105	AX-171375088	1	100.724
106	AX-169943794	1	101.695
107	AX-171385498	1	101.967
108	AX-169941745	1	102.5
109	AX-171375397	1	104.903
110	AX-169883573	1	105.901
111	AX-169874790	1	105.901
112	AX-169936229	1	106.853
113	AX-171382517	1	107.824
114	AX-169883846	1	108.082
115	AX-169925786	1	109.227
116	AX-169930081	1	109.753
117	AX-169921549	1	111.089
118	AX-169943311	1	111.466
119	AX-169935782	1	111.881
120	AX-169885404	1	112.311
121	AX-169945096	1	112.918
122	AX-169916317	1	113.493
123	AX-171375781	1	114.002
124	AX-169904825	1	114.599
125	AX-171387571	1	115.114
126	AX-171371808	1	115.261
127	AX-169898943	1	116.516
128	AX-169907477	1	116.908
129	AX-169946532	1	117.416
130	AX-169922343	1	117.849
131	AX-169913349	1	117.879
132	AX-171384013	1	118.016
133	AX-169945857	1	119.627
134	AX-169919405	1	120.68
135	AX-171386268	1	120.97
136	AX-169922925	1	121.314
137	AX-169928766	1	122.349
138	AX-171387429	1	123.348
139	AX-169944764	1	123.798
140	AX-169904227	1	125.13
141	AX-169923389	1	126.637
142	AX-169878776	1	126.954
143	AX-169912022	1	128.611
144	AX-169905259	1	130.797
145	AX-171380872	1	138.799
146	AX-171379682	1	143.456
147	AX-171382677	1	157.116
148	AX-169876273	1	157.678
149	AX-169912542	1	159.292
150	AX-169901420	1	161.021
151	AX-169935843	1	161.495
152	AX-171379693	1	164.424
153	AX-169921820	1	166.093
154	AX-171381505	1	167.318
155	AX-169909401	1	167.734
156	AX-171386030	1	167.771
157	AX-169913429	1	169.331
158	AX-171382459	1	170.94
159	AX-169886524	1	171.979
160	AX-171384746	1	172.244
161	AX-171383707	1	173.685
162	AX-169946180	1	173.704
163	AX-169917899	1	174.418
164	AX-169922035	1	175.162
165	AX-169941315	1	177.765
166	AX-171381865	1	178.908
167	AX-171387020	1	180.006
168	AX-169946556	1	182.423
169	AX-171383527	1	184.101
170	AX-169938275	1	185.257
171	AX-169944048	1	185.986
172	AX-169875231	1	186.258
173	AX-171385285	1	189.529
174	AX-171376606	1	189.529
175	AX-171383836	1	195.254
1	AX-171383584	2	0
2	AX-169908699	2	0.968
3	AX-169895155	2	1.804
4	AX-171378920	2	1.862
5	AX-169917906	2	2.302
6	AX-171376247	2	2.929
7	AX-169899723	2	3.265
8	AX-169946667	2	4.358
9	AX-169937150	2	5.383
10	AX-169898005	2	5.754
11	AX-171372518	2	5.847
12	AX-169926103	2	6.236
13	AX-171384511	2	6.509
14	AX-169937923	2	6.597
15	AX-169943853	2	6.837
16	AX-169947332	2	7.142
17	AX-169940865	2	7.563
18	AX-171382092	2	8.101
19	AX-169898023	2	8.368
20	AX-171371316	2	9.058
21	AX-169925288	2	14.538
22	AX-171384190	2	14.717
23	AX-169911063	2	15.62
24	AX-169925355	2	15.671
25	AX-169929704	2	16.581
26	AX-169894574	2	17.095
27	AX-171381489	2	17.319
28	AX-171374827	2	17.933
29	AX-169942682	2	19.479
30	AX-169924082	2	21.134
31	AX-169905187	2	22.125
32	AX-169911660	2	22.684
33	AX-169943211	2	23.197
34	AX-171380882	2	23.53
35	AX-169902282	2	24.11
36	AX-169894136	2	25.051
37	AX-171374173	2	26.031
38	AX-171373991	2	33.08
39	AX-169925508	2	33.52
40	AX-171376335	2	33.798
41	AX-169898181	2	33.995
42	AX-171380590	2	35.196
43	AX-169926030	2	35.927
44	AX-169943507	2	36.146
45	AX-171372831	2	36.759
46	AX-169933795	2	37.016
47	AX-169900061	2	37.867
48	AX-171375715	2	37.905
49	AX-169919475	2	38.445
50	AX-169924485	2	38.523
51	AX-169946220	2	38.589
52	AX-171376156	2	38.825
53	AX-169931075	2	39.186
54	AX-169929576	2	39.491
55	AX-171383065	2	40.248
56	AX-169938492	2	40.682
57	AX-171385420	2	43.28
58	AX-171371309	2	44.059
59	AX-169912203	2	44.376
60	AX-171381033	2	44.463
61	AX-169947277	2	45.477
62	AX-169898872	2	46.001
63	AX-169928441	2	46.674
64	AX-169904570	2	46.693
65	AX-169946332	2	47.415
66	AX-171378084	2	47.791
67	AX-171376337	2	48.184
68	AX-171383952	2	48.897
69	AX-169896193	2	49.023
70	AX-169909771	2	49.383
71	AX-171385412	2	49.512
72	AX-169936853	2	49.597
73	AX-169940148	2	49.838
74	AX-171381519	2	50.337
75	AX-171381934	2	50.651
76	AX-169879145	2	51.939
77	AX-169946030	2	51.939
78	AX-169912872	2	52.417
79	AX-171386903	2	52.563
80	AX-169915770	2	52.767
81	AX-169920208	2	52.956
82	AX-171381056	2	53.563
83	AX-169946934	2	53.768
84	AX-169921647	2	54.591
85	AX-171384303	2	54.654
86	AX-171384860	2	54.93
87	AX-169907328	2	55.089
88	AX-171378207	2	55.22
89	AX-169909073	2	55.228
90	AX-169934984	2	55.532
91	AX-169925892	2	55.74
92	AX-169919603	2	56.16
93	AX-169902045	2	56.373
94	AX-169937308	2	56.703
95	AX-169920131	2	56.909
96	AX-171378002	2	56.916
97	AX-169931695	2	57.301
98	AX-171373689	2	57.301
99	AX-169879862	2	57.332
100	AX-169914804	2	57.653
101	AX-169928869	2	57.696
102	AX-169938639	2	58.023
103	AX-171381114	2	58.066
104	AX-171371699	2	58.16
105	AX-171387351	2	58.167
106	AX-169940414	2	58.333
107	AX-169925389	2	58.399
108	AX-169921085	2	58.537
109	AX-169919536	2	58.902
110	AX-169891617	2	59.012
111	AX-169941182	2	59.064
112	AX-169942104	2	59.085
113	AX-169880812	2	59.164
114	AX-171382405	2	59.253
115	AX-171378443	2	59.304
116	AX-169938711	2	59.368
117	AX-169903432	2	59.754
118	AX-171378223	2	59.852
119	AX-171380789	2	60.013
120	AX-169944436	2	60.48
121	AX-169911279	2	60.88
122	AX-169941647	2	61.371
123	AX-169877050	2	61.717
124	AX-169946392	2	62.07
125	AX-171386338	2	62.813
126	AX-171374912	2	63.16
127	AX-169892692	2	63.195
128	AX-169938485	2	63.65
129	AX-169940417	2	64.863
130	AX-171374098	2	64.874
131	AX-169911123	2	65.143
132	AX-169929381	2	65.298
133	AX-169896804	2	65.298
134	AX-169932012	2	65.546
135	AX-169885437	2	65.686
136	AX-169878986	2	65.775
137	AX-169948003	2	66.233
138	AX-169913987	2	66.333
139	AX-169878127	2	66.559
140	AX-169933333	2	66.758
141	AX-169918868	2	66.758
142	AX-171380039	2	66.83
143	AX-171385574	2	66.83
144	AX-169923800	2	67.096
145	AX-169918936	2	67.213
146	AX-169898126	2	67.525
147	AX-169938692	2	67.939
148	AX-169904290	2	68.172
149	AX-169896852	2	68.372
150	AX-171387152	2	68.393
151	AX-169876465	2	68.837
152	AX-171374745	2	69.034
153	AX-169923424	2	69.442
154	AX-171375175	2	69.642
155	AX-169901574	2	70.066
156	AX-169910084	2	70.4
157	AX-171375855	2	71.018
158	AX-169921296	2	71.307
159	AX-169937653	2	71.556
160	AX-169916611	2	72.095
161	AX-171383357	2	72.147
162	AX-169938417	2	72.43
163	AX-171387548	2	72.62
164	AX-169914406	2	73.102
165	AX-169937041	2	74.393
166	AX-171377638	2	74.908
167	AX-171386595	2	75.626
168	AX-169882836	2	75.681
169	AX-171378753	2	76.212
170	AX-171385242	2	76.263
171	AX-171376003	2	76.369
172	AX-171373710	2	76.548
173	AX-169929162	2	76.56
174	AX-169939576	2	76.953
175	AX-171371344	2	77.337
176	AX-169910452	2	77.724
177	AX-169874740	2	77.873
178	AX-169903399	2	78.487
179	AX-169874970	2	78.546
180	AX-169893740	2	78.569
181	AX-169929930	2	78.655
182	AX-169933130	2	78.972
183	AX-171380842	2	79.049
184	AX-169895515	2	79.632
185	AX-169931520	2	80.7
186	AX-171377164	2	80.757
187	AX-171382881	2	80.758
188	AX-169943231	2	81.613
189	AX-169900302	2	82.175
190	AX-169896429	2	82.493
191	AX-171378720	2	82.695
192	AX-169898527	2	83.189
193	AX-169893751	2	83.394
194	AX-171371934	2	84.085
195	AX-169938115	2	84.375
196	AX-171372478	2	84.732
197	AX-169937590	2	85.215
198	AX-171375996	2	85.582
199	AX-169902987	2	85.749
200	AX-169928454	2	85.974
201	AX-171377138	2	86.267
202	AX-169935464	2	86.688
203	AX-171387320	2	87.447
204	AX-169946950	2	87.999
205	AX-169939176	2	88.631
206	AX-171382823	2	89.743
207	AX-171382255	2	90.134
208	AX-171387458	2	90.283
209	AX-169905301	2	90.668
210	AX-171384518	2	90.954
211	AX-169920854	2	91.452
212	AX-171386974	2	92.098
213	AX-171386471	2	92.306
214	AX-169934426	2	92.466
215	AX-171372231	2	92.75
216	AX-169921233	2	93.227
217	AX-171377119	2	93.973
218	AX-169925482	2	94.475
219	AX-169911719	2	94.939
220	AX-169917941	2	95.232
221	AX-169935193	2	95.468
222	AX-171386506	2	96.685
223	AX-169893260	2	97.059
224	AX-169928925	2	97.316
225	AX-169916772	2	97.741
226	AX-171383386	2	97.749
227	AX-169942657	2	97.95
228	AX-169929795	2	98.056
229	AX-171374877	2	98.653
230	AX-169912524	2	99.08
231	AX-169903711	2	99.927
232	AX-169902015	2	100.832
233	AX-169930512	2	100.914
234	AX-169935254	2	100.931
235	AX-171371414	2	101.116
236	AX-171386312	2	101.164
237	AX-171376935	2	101.21
238	AX-169876439	2	101.286
239	AX-169945809	2	101.431
240	AX-169924740	2	101.513
241	AX-169879680	2	102.167
242	AX-171378363	2	103.58
243	AX-169937237	2	103.649
244	AX-169924347	2	104.02
245	AX-171387437	2	105.072
246	AX-171375799	2	105.274
247	AX-169888789	2	106.848
248	AX-171380127	2	107.275
249	AX-169901845	2	107.714
250	AX-171375287	2	108.203
251	AX-169893660	2	108.326
252	AX-171384882	2	108.402
253	AX-169934810	2	109.292
254	AX-171375141	2	109.592
255	AX-171374228	2	110.075
256	AX-169914590	2	111.221
257	AX-171385171	2	112.126
258	AX-169925450	2	113.143
259	AX-171379580	2	114.973
260	AX-169924696	2	115.077
261	AX-171386473	2	116.033
262	AX-171387538	2	116.297
263	AX-169929080	2	117.882
264	AX-171378612	2	119.551
265	AX-171379037	2	119.691
266	AX-169903389	2	119.969
267	AX-169946184	2	121.305
268	AX-171381446	2	121.779
269	AX-169877511	2	122.402
270	AX-169931273	2	123.69
271	AX-169908610	2	124.433
272	AX-169908485	2	125.227
273	AX-171378847	2	125.394
274	AX-171378455	2	125.949
275	AX-171379083	2	138.043
276	AX-171384457	2	150.333
277	AX-171384148	2	171.584
1	AX-171376863	3	0
2	AX-169946366	3	5.314
3	AX-171375808	3	20.739
4	AX-169926329	3	21.614
5	AX-171381753	3	27.169
6	AX-171377563	3	32.314
7	AX-171386667	3	33.641
8	AX-171380573	3	41.9
9	AX-171377689	3	46.671
10	AX-171381971	3	47.181
11	AX-171381770	3	50.189
12	AX-171385909	3	51.293
13	AX-171384677	3	58.904
14	AX-171384328	3	69.11
15	AX-171385878	3	69.167
16	AX-169920997	3	70.591
17	AX-171376781	3	71.067
18	AX-171387240	3	71.943
19	AX-171379053	3	73.795
20	AX-171376560	3	75.368
21	AX-169946753	3	76.18
22	AX-169924992	3	77.293
23	AX-169916953	3	77.819
24	AX-171381412	3	78.474
25	AX-169890258	3	80.885
26	AX-169917479	3	83.018
27	AX-171382802	3	85.054
28	AX-169915971	3	87.606
29	AX-171380753	3	88.859
30	AX-169938929	3	89.078
31	AX-169930185	3	91.31
32	AX-171387255	3	92.066
33	AX-171379653	3	95.025
34	AX-169947131	3	95.697
35	AX-171375294	3	98.746
36	AX-169945503	3	99.633
37	AX-169902739	3	100.664
38	AX-171382537	3	101.817
39	AX-171383730	3	102.313
40	AX-171381967	3	105.035
41	AX-169931626	3	105.804
42	AX-169920846	3	106.936
43	AX-169877380	3	108.224
44	AX-171380955	3	110.015
45	AX-171387666	3	111.38
46	AX-169886203	3	112.122
47	AX-169898433	3	112.13
48	AX-169926072	3	113.05
49	AX-169920853	3	113.897
50	AX-169942825	3	114.581
51	AX-169941482	3	115.436
52	AX-171384243	3	115.861
53	AX-169881040	3	117.589
54	AX-169906124	3	117.647
55	AX-171382801	3	119.54
56	AX-171376973	3	119.584
57	AX-171381432	3	120.402
58	AX-169935315	3	121.814
59	AX-171378903	3	122.131
60	AX-169936097	3	123.147
61	AX-169946485	3	123.274
62	AX-171375293	3	123.474
63	AX-171383718	3	124.479
64	AX-169914416	3	125.111
65	AX-169931079	3	125.704
66	AX-169908014	3	125.92
67	AX-169935887	3	126.319
68	AX-171375851	3	126.355
69	AX-171383804	3	126.683
70	AX-171372993	3	127.331
71	AX-169926940	3	128.718
72	AX-169929951	3	129.833
73	AX-171378038	3	130.087
74	AX-169933923	3	131.202
75	AX-169938382	3	132.355
76	AX-169927970	3	132.732
77	AX-169915946	3	134.2
78	AX-171376586	3	134.272
79	AX-171386089	3	134.664
80	AX-169918762	3	134.749
81	AX-171380567	3	135.518
82	AX-169913569	3	135.807
83	AX-169915491	3	136.295
84	AX-169923982	3	136.835
85	AX-169945957	3	137.644
86	AX-169944647	3	137.735
87	AX-169880789	3	137.735
88	AX-169917772	3	138.439
89	AX-171387409	3	139.103
90	AX-169936895	3	139.306
91	AX-169946769	3	140.864
92	AX-169919063	3	141.573
93	AX-171387509	3	141.836
94	AX-169914333	3	142.603
95	AX-171383777	3	144.116
96	AX-171384135	3	145.912
97	AX-171377936	3	146.476
98	AX-171381708	3	147.824
99	AX-169926656	3	150.476
100	AX-169909929	3	150.557
101	AX-171371686	3	151.804
102	AX-169931410	3	154.42
103	AX-171380860	3	155.721
104	AX-169946230	3	156.782
105	AX-169936926	3	158.355
106	AX-171385945	3	158.787
107	AX-171380777	3	160.154
108	AX-171372797	3	161.274
109	AX-169947140	3	163.061
110	AX-171375060	3	163.284
111	AX-169938641	3	164.729
112	AX-169929314	3	166.865
113	AX-169912492	3	167.927
114	AX-171387159	3	169.463
115	AX-169921415	3	169.542
116	AX-171385606	3	172.672
117	AX-171377142	3	173.359
118	AX-169925344	3	173.563
119	AX-169942934	3	174.087
120	AX-171386778	3	175.878
121	AX-169890456	3	176.09
122	AX-171380290	3	181.931
123	AX-171374455	3	182.845
124	AX-171380345	3	183.625
125	AX-171387464	3	184.124
126	AX-169918846	3	184.78
127	AX-171379416	3	185.064
128	AX-169946801	3	186.618
129	AX-171374227	3	186.985
130	AX-169881385	3	187.773
131	AX-169915316	3	189.662
132	AX-169875170	3	189.789
133	AX-171387436	3	191.91
134	AX-169902455	3	192.873
135	AX-171387305	3	195.527
136	AX-171383081	3	196.03
137	AX-171385200	3	197.605
138	AX-171386918	3	197.872
139	AX-169913703	3	198.74
140	AX-171379249	3	198.912
141	AX-171381962	3	200.054
142	AX-169878861	3	200.132
143	AX-171372614	3	200.702
144	AX-169947329	3	201.348
145	AX-169937019	3	201.409
146	AX-169935134	3	201.599
147	AX-171379999	3	201.761
148	AX-169944923	3	202.195
149	AX-171381801	3	202.369
150	AX-171384628	3	202.602
151	AX-169937177	3	202.808
152	AX-169917846	3	203.217
153	AX-169930190	3	203.66
154	AX-171386589	3	204.033
155	AX-171376362	3	205.237
156	AX-171379778	3	206.305
157	AX-171375824	3	207.314
158	AX-169918730	3	210.092
159	AX-171377776	3	211.413
1	AX-169929359	4	0
2	AX-169929046	4	5.32
3	AX-169908461	4	6.567
4	AX-169914301	4	8.043
5	AX-171378717	4	8.775
6	AX-171371574	4	10.157
7	AX-169930485	4	11.04
8	AX-169930593	4	12.156
9	AX-169914433	4	12.766
10	AX-169910095	4	14.922
11	AX-171385283	4	16.706
12	AX-169912547	4	17.401
13	AX-169877280	4	18.183
14	AX-169875137	4	18.927
15	AX-169920588	4	19.346
16	AX-171385580	4	19.864
17	AX-169921104	4	20.46
18	AX-169909047	4	20.809
19	AX-171380798	4	21.774
20	AX-169915821	4	23.06
21	AX-169896124	4	26.41
22	AX-169926507	4	28.62
23	AX-171380298	4	29.288
24	AX-169899144	4	30.745
25	AX-169917194	4	30.902
26	AX-169944206	4	31.966
27	AX-169899222	4	32.731
28	AX-169947916	4	33.08
29	AX-169874633	4	33.563
30	AX-171379487	4	34.071
31	AX-169900033	4	34.943
32	AX-171384157	4	35.366
33	AX-169915334	4	38.058
34	AX-169910930	4	38.81
35	AX-171372617	4	39.72
36	AX-169917665	4	40.122
37	AX-169900011	4	41.403
38	AX-169943636	4	42.542
39	AX-169919962	4	43.131
40	AX-171383791	4	44.008
41	AX-171387473	4	44.878
42	AX-169914340	4	45.076
43	AX-169895993	4	45.925
44	AX-171382420	4	46.829
45	AX-171386144	4	49.947
46	AX-171380951	4	50.335
47	AX-171387643	4	50.375
48	AX-169902972	4	50.649
49	AX-171375998	4	51.113
50	AX-171376703	4	51.18
51	AX-169875037	4	53.831
52	AX-171386610	4	54
53	AX-171383337	4	54.421
54	AX-169905512	4	54.526
55	AX-169916117	4	54.901
56	AX-169931401	4	55.454
57	AX-169896223	4	55.521
58	AX-169903230	4	55.701
59	AX-169924168	4	55.98
60	AX-169907622	4	56.783
61	AX-169927611	4	57.142
62	AX-169932396	4	57.951
63	AX-169927808	4	58.075
64	AX-171387042	4	58.717
65	AX-169890206	4	59.121
66	AX-169908115	4	59.298
67	AX-169931792	4	59.927
68	AX-171382960	4	60.091
69	AX-169903212	4	60.605
70	AX-169936448	4	61.554
71	AX-169919574	4	61.591
72	AX-169901759	4	61.964
73	AX-171382984	4	62.239
74	AX-171386946	4	62.565
75	AX-169947623	4	63.076
76	AX-169929521	4	63.394
77	AX-169908087	4	63.863
78	AX-169915961	4	64.045
79	AX-169946754	4	64.149
80	AX-171380895	4	64.357
81	AX-169945070	4	64.652
82	AX-169903409	4	65.313
83	AX-169937787	4	66.208
84	AX-169933976	4	67.233
85	AX-171374138	4	67.564
86	AX-169928291	4	67.974
87	AX-169939205	4	68.631
88	AX-169914656	4	68.912
89	AX-169908416	4	69.407
90	AX-169947147	4	69.443
91	AX-169926800	4	70.004
92	AX-169906098	4	70.172
93	AX-169888800	4	70.539
94	AX-169874496	4	70.713
95	AX-171377343	4	71.302
96	AX-169906991	4	72
97	AX-169880480	4	72.533
98	AX-169894089	4	72.973
99	AX-169895618	4	73.897
100	AX-169875129	4	74.071
101	AX-169917418	4	74.546
102	AX-169903701	4	74.81
103	AX-169915214	4	75.566
104	AX-169932155	4	75.716
105	AX-169880086	4	76.616
106	AX-169881076	4	76.867
107	AX-169926297	4	77.965
108	AX-169906218	4	78.465
109	AX-169931965	4	78.712
110	AX-169940038	4	80.749
111	AX-169948155	4	81.455
112	AX-169940077	4	82.217
113	AX-171373424	4	82.653
114	AX-169917064	4	84.458
115	AX-169919974	4	84.725
116	AX-169900757	4	85.171
117	AX-169879149	4	85.932
118	AX-169895282	4	86.628
119	AX-169932539	4	86.903
120	AX-169878040	4	87.831
121	AX-171380486	4	88.499
122	AX-171382382	4	88.857
123	AX-169933705	4	89.028
124	AX-171375881	4	89.892
125	AX-171378188	4	90.866
126	AX-169919644	4	91.006
127	AX-171373089	4	91.901
128	AX-169876474	4	92.096
129	AX-169946345	4	92.126
130	AX-169876569	4	92.241
131	AX-171375106	4	92.62
132	AX-169880173	4	92.954
133	AX-171384079	4	93.692
134	AX-169882456	4	94.674
135	AX-169913561	4	95.028
136	AX-171379882	4	96.138
137	AX-171387281	4	98.797
138	AX-169938791	4	99.072
139	AX-171385789	4	100.795
140	AX-171385143	4	102.422
141	AX-169940648	4	103.532
142	AX-169948054	4	106.711
143	AX-169923272	4	107.684
144	AX-169898569	4	107.962
145	AX-171374380	4	108.443
146	AX-171386009	4	108.988
147	AX-171379496	4	109.617
148	AX-169928703	4	109.817
149	AX-171385120	4	110.641
150	AX-169896410	4	110.884
151	AX-169896076	4	110.895
152	AX-169923266	4	111.595
153	AX-169927154	4	112.558
154	AX-169919635	4	112.649
155	AX-169923647	4	113.343
156	AX-169938286	4	113.466
157	AX-169897004	4	114.213
158	AX-171371308	4	114.5
159	AX-171374613	4	114.655
160	AX-169896393	4	115.602
161	AX-169930834	4	116.924
162	AX-169901897	4	117.562
163	AX-169934454	4	118.802
164	AX-171375422	4	118.841
165	AX-169943163	4	119.179
166	AX-169925003	4	119.617
167	AX-171373314	4	119.774
168	AX-169936757	4	119.928
169	AX-169929045	4	120.351
170	AX-171371812	4	120.985
171	AX-171376310	4	121.747
172	AX-171379864	4	121.849
173	AX-171386836	4	122.291
174	AX-169925720	4	122.32
175	AX-171381170	4	122.698
176	AX-171379971	4	123.725
177	AX-169889174	4	125.553
178	AX-171372889	4	126.171
179	AX-169904638	4	126.525
180	AX-169908090	4	126.892
181	AX-171387330	4	127.245
182	AX-169930656	4	127.786
183	AX-169945846	4	128.081
184	AX-169945482	4	128.981
185	AX-169898232	4	129.468
186	AX-171373336	4	130.212
187	AX-169910239	4	130.936
188	AX-169940739	4	131.287
189	AX-169910532	4	131.397
190	AX-171372099	4	131.732
191	AX-171387463	4	132.301
192	AX-169919352	4	132.97
193	AX-169922310	4	133.196
194	AX-171386038	4	133.213
195	AX-169904008	4	133.703
196	AX-171375069	4	134.017
197	AX-169891900	4	134.36
198	AX-169921014	4	134.938
199	AX-169902756	4	135.965
200	AX-171387405	4	138.046
201	AX-169914173	4	138.155
202	AX-171383476	4	139.081
203	AX-169917577	4	139.543
204	AX-169892062	4	139.708
205	AX-169929125	4	139.937
206	AX-171387444	4	140.097
207	AX-171386530	4	140.107
208	AX-169910384	4	141.18
209	AX-169912697	4	141.262
210	AX-171377868	4	141.424
211	AX-171382686	4	141.639
212	AX-169946214	4	142.884
213	AX-171379713	4	143.509
214	AX-169947142	4	144.237
215	AX-169877574	4	144.963
216	AX-171376178	4	145.618
217	AX-169913990	4	146.028
218	AX-169920889	4	146.703
219	AX-169933971	4	147.701
220	AX-169945595	4	148.724
221	AX-169915244	4	149.594
222	AX-169935008	4	149.845
223	AX-169930268	4	150.711
224	AX-169904723	4	154.676
225	AX-169884816	4	154.747
226	AX-169908962	4	155.187
227	AX-169902640	4	155.784
228	AX-169906173	4	156.907
229	AX-171381409	4	158.5
230	AX-169906002	4	159.194
231	AX-169897990	4	160.436
232	AX-169889869	4	161.278
233	AX-169924007	4	162.757
234	AX-169930865	4	166.48
235	AX-169876345	4	167.87
236	AX-169931878	4	171.095
237	AX-169931596	4	171.491
238	AX-169945704	4	172.62
239	AX-169894394	4	173.767
240	AX-169918092	4	174.363
241	AX-169885410	4	174.72
242	AX-169898896	4	177.249
243	AX-171381250	4	178.535
244	AX-169926694	4	179.581
245	AX-169908848	4	180.051
246	AX-169931379	4	180.054
247	AX-171382032	4	180.313
248	AX-171373820	4	180.656
249	AX-169931106	4	180.877
250	AX-169933658	4	181.042
251	AX-169913738	4	181.191
252	AX-169898798	4	181.438
253	AX-169887830	4	181.539
254	AX-169941839	4	182.672
255	AX-169937744	4	183.318
256	AX-169920834	4	184.189
257	AX-169919484	4	184.522
258	AX-171376678	4	184.58
259	AX-169944976	4	185.375
260	AX-171371856	4	185.61
261	AX-169896075	4	189.323
262	AX-169941659	4	192.118
263	AX-169904390	4	192.14
264	AX-171387517	4	195.242
265	AX-171375441	4	200.198
266	AX-169930147	4	200.875
267	AX-171377919	4	201.373
268	AX-171377432	4	201.91
269	AX-169939052	4	201.982
270	AX-171384042	4	203.015
271	AX-169931957	4	203.096
272	AX-171377308	4	204.16
273	AX-171371610	4	204.222
274	AX-171380871	4	204.514
275	AX-169920830	4	205.185
276	AX-171385851	4	205.189
277	AX-169910018	4	205.892
278	AX-171387762	4	206.072
279	AX-169946621	4	207.169
280	AX-169902758	4	207.692
281	AX-169882523	4	208.544
282	AX-169935298	4	210.214
283	AX-169904432	4	210.647
284	AX-169886313	4	210.68
285	AX-169946725	4	212.844
286	AX-171379382	4	213.036
287	AX-171372031	4	213.112
288	AX-169914877	4	213.267
289	AX-169907110	4	214.421
290	AX-171383393	4	214.9
291	AX-169894094	4	215.854
292	AX-169908223	4	216.085
293	AX-169893065	4	216.11
294	AX-171383731	4	216.598
295	AX-169902505	4	216.608
296	AX-171376194	4	218.138
297	AX-171378995	4	218.287
1	AX-169926244	5	0
2	AX-169938901	5	4.685
3	AX-169928474	5	9.242
4	AX-169897412	5	9.37
5	AX-171381153	5	11.565
6	AX-171374727	5	12.278
7	AX-171385666	5	13.524
8	AX-169902431	5	13.995
9	AX-169941813	5	14.694
10	AX-169879424	5	15.74
11	AX-171380092	5	16.401
12	AX-169944669	5	16.9
13	AX-171373844	5	17.201
14	AX-169901670	5	17.775
15	AX-169923340	5	18.418
16	AX-169940772	5	19.272
17	AX-169922079	5	19.916
18	AX-169900678	5	21.051
19	AX-171376309	5	21.348
20	AX-169920914	5	22.062
21	AX-171372717	5	22.36
22	AX-171377727	5	22.488
23	AX-171387097	5	22.926
24	AX-171383616	5	23.088
25	AX-169929057	5	23.819
26	AX-171371330	5	24.058
27	AX-171387336	5	25.177
28	AX-169947421	5	25.975
29	AX-171381134	5	26.847
30	AX-171377401	5	27.631
31	AX-171371638	5	28.991
32	AX-169897220	5	31.45
33	AX-171386531	5	31.557
34	AX-169886528	5	32.732
35	AX-169926009	5	32.732
36	AX-171387530	5	32.917
37	AX-169896127	5	33.263
38	AX-169889694	5	33.433
39	AX-169946841	5	34.093
40	AX-171387773	5	34.575
41	AX-171372021	5	36.516
42	AX-171377765	5	38.405
43	AX-171376888	5	42.279
44	AX-169888989	5	42.802
45	AX-169930882	5	43.849
46	AX-169911341	5	44.443
47	AX-169930299	5	45.166
48	AX-169945870	5	45.404
49	AX-171383645	5	45.697
50	AX-169941721	5	46.33
51	AX-171384472	5	46.686
52	AX-169919169	5	46.701
53	AX-169899306	5	47.11
54	AX-169948101	5	47.291
55	AX-169916347	5	47.382
56	AX-171378264	5	48.054
57	AX-169921118	5	48.701
58	AX-169923857	5	49.06
59	AX-169900376	5	49.362
60	AX-171386619	5	49.619
61	AX-169889842	5	49.876
62	AX-169904117	5	50.39
63	AX-169938369	5	50.409
64	AX-169894335	5	50.775
65	AX-171382205	5	50.857
66	AX-169883862	5	50.899
67	AX-171373359	5	51.278
68	AX-171378487	5	51.311
69	AX-171384216	5	51.435
70	AX-171386301	5	51.575
71	AX-171384925	5	52.045
72	AX-171383221	5	52.87
73	AX-169938387	5	52.927
74	AX-171386011	5	54.348
75	AX-171371304	5	54.814
76	AX-169927376	5	55.152
77	AX-169923441	5	55.517
78	AX-169918351	5	56.175
79	AX-171379740	5	57.121
80	AX-169902457	5	57.579
81	AX-171381292	5	57.602
82	AX-171373065	5	58.698
83	AX-169939920	5	58.937
84	AX-169914632	5	59.635
85	AX-169892545	5	59.757
86	AX-171380952	5	60.342
87	AX-171387765	5	60.559
88	AX-171387261	5	62.72
89	AX-169909730	5	63.479
90	AX-171385253	5	63.96
91	AX-169883646	5	65.032
92	AX-169942211	5	65.87
93	AX-171376668	5	68.071
94	AX-171387343	5	68.762
95	AX-169910105	5	69.057
96	AX-171375552	5	69.705
97	AX-169882657	5	70.637
98	AX-169946497	5	70.923
99	AX-169911069	5	71.05
100	AX-171376642	5	72.105
101	AX-171382566	5	72.345
102	AX-169943630	5	72.542
103	AX-169936431	5	73.537
104	AX-169943014	5	74.329
105	AX-171381744	5	74.832
106	AX-171386225	5	76.889
107	AX-169878393	5	78.401
108	AX-171381672	5	78.998
109	AX-171377806	5	79.53
110	AX-171374574	5	79.71
111	AX-171387413	5	80.782
112	AX-169908110	5	80.929
113	AX-169947366	5	81.917
114	AX-169931107	5	82.645
115	AX-171379606	5	82.909
116	AX-171380742	5	83.994
117	AX-171380413	5	84.783
118	AX-169899418	5	85.399
119	AX-169884728	5	86.368
120	AX-171386852	5	86.537
121	AX-171379198	5	89.232
122	AX-171375282	5	89.786
123	AX-169932612	5	90.114
124	AX-171375351	5	90.439
125	AX-169943832	5	91.974
126	AX-171378316	5	92.913
127	AX-171384134	5	94.567
128	AX-171372063	5	95.198
129	AX-169905530	5	95.504
130	AX-171375467	5	95.778
131	AX-169920881	5	96.612
132	AX-171377154	5	97.232
133	AX-171371528	5	98.091
134	AX-171375964	5	99.015
135	AX-171372253	5	99.921
136	AX-169907190	5	101.292
137	AX-171379211	5	101.889
138	AX-169888086	5	101.985
139	AX-169907778	5	102.054
140	AX-171376291	5	102.396
141	AX-171372498	5	105.194
142	AX-169945158	5	107.504
143	AX-169937985	5	107.941
144	AX-169923992	5	109.548
145	AX-171372711	5	109.832
146	AX-169918555	5	110.685
147	AX-171387054	5	111.38
148	AX-171384257	5	112.132
149	AX-169909232	5	112.831
150	AX-171386634	5	113.246
151	AX-169904268	5	113.561
152	AX-171386804	5	115.195
153	AX-171376396	5	115.789
154	AX-171378924	5	115.816
155	AX-169925348	5	116.351
156	AX-171374008	5	117.184
157	AX-169901004	5	117.563
158	AX-169904048	5	118.173
159	AX-169902637	5	118.34
160	AX-169932378	5	118.935
161	AX-171371930	5	118.935
162	AX-171387023	5	119.507
163	AX-169908136	5	120.026
164	AX-169928939	5	120.199
165	AX-169895271	5	121.259
166	AX-169937265	5	121.352
167	AX-169935906	5	122.425
168	AX-171386226	5	122.744
169	AX-169901467	5	123.355
170	AX-169946708	5	124.238
171	AX-169940991	5	124.388
172	AX-171386666	5	124.535
173	AX-171380440	5	125.303
174	AX-169894624	5	125.888
175	AX-171375867	5	126.025
176	AX-171375940	5	126.368
177	AX-169922911	5	126.818
178	AX-169901509	5	127.494
179	AX-171376421	5	128.485
180	AX-169935036	5	130.235
181	AX-171378862	5	130.679
182	AX-169902305	5	130.859
183	AX-169896019	5	131.211
184	AX-169918715	5	132.045
185	AX-169947223	5	132.637
186	AX-169935530	5	132.967
187	AX-169906799	5	133.399
188	AX-169902225	5	134.202
189	AX-169934211	5	134.311
190	AX-169916880	5	135.083
191	AX-169934189	5	136.214
192	AX-169944106	5	138.318
193	AX-169904913	5	138.344
194	AX-171373125	5	139.133
195	AX-169927337	5	139.764
196	AX-169931898	5	139.994
197	AX-169909336	5	140.849
198	AX-169882631	5	142.468
199	AX-169921354	5	142.879
200	AX-171383336	5	143.498
201	AX-171376911	5	144.159
202	AX-171383936	5	144.479
203	AX-169942079	5	147.651
204	AX-171377092	5	147.826
205	AX-171372885	5	149.983
206	AX-171379690	5	151.927
207	AX-171386071	5	152.901
208	AX-169918524	5	153.622
209	AX-169928564	5	157.026
210	AX-169914881	5	157.965
211	AX-169909897	5	158.636
212	AX-169935589	5	160.067
1	AX-169926006	6	0
2	AX-169906731	6	0.116
3	AX-169924189	6	2.738
4	AX-171382183	6	4.542
5	AX-171385057	6	5.408
6	AX-169928232	6	5.838
7	AX-171381683	6	6.86
8	AX-169906862	6	7.06
9	AX-171386658	6	8.115
10	AX-169887330	6	10.079
11	AX-169898123	6	10.381
12	AX-169914203	6	12.064
13	AX-169896724	6	13.969
14	AX-169925271	6	15.148
15	AX-169895144	6	15.575
16	AX-169877199	6	17.653
17	AX-169899014	6	18.395
18	AX-169916784	6	18.927
19	AX-169909744	6	19.23
20	AX-169900412	6	19.327
21	AX-169880592	6	20.168
22	AX-169940681	6	21.052
23	AX-171382622	6	21.708
24	AX-169937395	6	21.951
25	AX-169918655	6	22.517
26	AX-169917836	6	22.78
27	AX-169902074	6	23.019
28	AX-169875584	6	23.093
29	AX-169929447	6	23.792
30	AX-171372022	6	24.508
31	AX-169920700	6	25.239
32	AX-169941222	6	26.538
33	AX-169938728	6	27.577
34	AX-169917462	6	27.667
35	AX-171377339	6	28.047
36	AX-169880510	6	28.288
37	AX-169886701	6	29.336
38	AX-169933576	6	29.796
39	AX-169926165	6	30.676
40	AX-169883161	6	30.886
41	AX-169907293	6	31.133
42	AX-169930942	6	31.408
43	AX-169889516	6	31.621
44	AX-169921845	6	32.085
45	AX-171380339	6	33.259
46	AX-171379748	6	33.808
47	AX-171371680	6	34.539
48	AX-169888497	6	34.838
49	AX-169920497	6	35.941
50	AX-169936763	6	37.572
51	AX-169907273	6	37.691
52	AX-169881088	6	38.049
53	AX-171374989	6	39.089
54	AX-171386047	6	40.36
55	AX-169893569	6	40.892
56	AX-169941644	6	41.267
57	AX-169931711	6	42.231
58	AX-171371507	6	42.777
59	AX-169895517	6	44.323
60	AX-169940177	6	44.962
61	AX-169936747	6	45.482
62	AX-169905827	6	45.732
63	AX-169910349	6	45.902
64	AX-169930266	6	46.098
65	AX-169909733	6	46.702
66	AX-169916621	6	47.316
67	AX-169922050	6	47.557
68	AX-169915000	6	48.193
69	AX-169907063	6	48.195
70	AX-169883046	6	48.5
71	AX-169896974	6	48.782
72	AX-169915485	6	48.948
73	AX-169880769	6	49.291
74	AX-169904635	6	49.332
75	AX-169929624	6	49.73
76	AX-171384241	6	49.96
77	AX-169895729	6	50.052
78	AX-169936186	6	50.539
79	AX-169880920	6	50.561
80	AX-169935068	6	50.603
81	AX-169888831	6	50.818
82	AX-169945288	6	51.083
83	AX-169931309	6	51.311
84	AX-169946955	6	51.855
85	AX-169888919	6	52.474
86	AX-169933375	6	54.15
87	AX-169888144	6	54.291
88	AX-169932674	6	55.188
89	AX-171386079	6	55.75
90	AX-169924141	6	56.231
91	AX-171387003	6	58.1
92	AX-169889282	6	58.85
93	AX-169908740	6	60.263
94	AX-171376243	6	62.181
95	AX-171386651	6	62.332
96	AX-169874582	6	63.371
97	AX-169916165	6	63.504
98	AX-169907940	6	64.464
99	AX-169902883	6	65.84
100	AX-169895725	6	67.718
101	AX-171377169	6	68.277
102	AX-169883225	6	68.829
103	AX-169881661	6	69.015
104	AX-169876285	6	69.179
105	AX-169888071	6	69.973
106	AX-169875700	6	70.633
107	AX-171384177	6	70.724
108	AX-169892379	6	71.099
109	AX-169923369	6	71.684
110	AX-169920315	6	72.81
111	AX-169912640	6	73.624
112	AX-169919036	6	73.635
113	AX-171380297	6	74.018
114	AX-171383143	6	74.498
115	AX-169946745	6	74.658
116	AX-169933551	6	74.826
117	AX-169892432	6	74.981
118	AX-169943663	6	75.019
119	AX-169896563	6	75.185
120	AX-171379015	6	75.852
121	AX-171387522	6	75.923
122	AX-171387111	6	76.367
123	AX-169874475	6	76.533
124	AX-169944062	6	76.601
125	AX-169909359	6	76.821
126	AX-169915062	6	77.118
127	AX-171387324	6	77.462
128	AX-169940180	6	77.935
129	AX-169896066	6	78.246
130	AX-169899103	6	78.353
131	AX-169911313	6	79.374
132	AX-169885074	6	79.902
133	AX-169939611	6	80.558
134	AX-169926043	6	81.024
135	AX-169926775	6	81.18
136	AX-169875245	6	81.696
137	AX-171386707	6	82.112
138	AX-171374856	6	82.309
139	AX-169941413	6	82.991
140	AX-169934809	6	83.473
141	AX-169908815	6	83.533
142	AX-169927253	6	83.804
143	AX-171377923	6	84.279
144	AX-169944013	6	84.891
145	AX-169912068	6	85.077
146	AX-169920744	6	85.479
147	AX-169900819	6	86.694
148	AX-169947918	6	86.966
149	AX-169898567	6	87.98
150	AX-171383358	6	89.289
151	AX-169941711	6	89.299
152	AX-169939705	6	89.602
153	AX-169920090	6	91.107
154	AX-171377722	6	91.459
155	AX-169938155	6	91.519
156	AX-169888810	6	95.091
157	AX-169889536	6	98.808
158	AX-169898563	6	103.659
159	AX-169901229	6	106.06
160	AX-169899671	6	106.689
161	AX-171377254	6	107.501
162	AX-169943787	6	107.751
163	AX-169937388	6	108.815
164	AX-169934151	6	109.485
165	AX-171376562	6	109.698
166	AX-169907531	6	109.707
167	AX-171378694	6	110.181
168	AX-169911997	6	110.341
169	AX-169912301	6	110.516
170	AX-169929588	6	111.353
171	AX-169923541	6	111.618
172	AX-169936505	6	111.719
173	AX-169947423	6	111.998
174	AX-169935603	6	112.013
175	AX-171375022	6	112.019
176	AX-171386117	6	112.232
177	AX-169898218	6	112.276
178	AX-169934860	6	112.742
179	AX-169934168	6	113.009
180	AX-169897420	6	113.857
181	AX-171378197	6	114.244
182	AX-169930091	6	114.84
183	AX-169925933	6	115.581
184	AX-169940577	6	115.8
185	AX-169929525	6	115.975
186	AX-169909311	6	116.336
187	AX-169936610	6	116.336
188	AX-169888061	6	116.751
189	AX-169916289	6	116.789
190	AX-169917889	6	117.154
191	AX-169902625	6	117.469
192	AX-171371783	6	118.876
193	AX-171379237	6	118.903
194	AX-169922118	6	119.401
195	AX-169939933	6	120.469
196	AX-169913323	6	120.931
197	AX-169920151	6	121.091
198	AX-169921989	6	121.611
199	AX-171375665	6	122.554
200	AX-171385613	6	122.863
201	AX-169944298	6	123.066
202	AX-169901892	6	123.126
203	AX-169887620	6	123.657
204	AX-171374487	6	123.765
205	AX-169895975	6	124.27
206	AX-169926145	6	124.294
207	AX-169899639	6	124.658
208	AX-169893805	6	125.283
209	AX-169876784	6	125.329
210	AX-171380633	6	125.506
211	AX-169896292	6	128.074
212	AX-169938330	6	130.395
213	AX-169874752	6	131.462
214	AX-169936730	6	133.574
215	AX-169875759	6	134.905
216	AX-169940367	6	135.003
217	AX-171375854	6	135.424
218	AX-169942157	6	135.836
219	AX-169913677	6	137.178
220	AX-169879507	6	137.416
221	AX-169900215	6	137.671
222	AX-169915215	6	138.561
223	AX-171378425	6	139.12
224	AX-169910104	6	139.704
225	AX-169887747	6	141.417
226	AX-171381659	6	144.081
1	AX-171379301	7	0
2	AX-169925471	7	3.432
3	AX-169923100	7	4.81
4	AX-171372023	7	5.268
5	AX-169911873	7	5.483
6	AX-169946925	7	6.274
7	AX-171373924	7	8.392
8	AX-169923122	7	9.278
9	AX-171378249	7	10.528
10	AX-169938468	7	11.212
11	AX-169936676	7	12.298
12	AX-169905178	7	12.976
13	AX-171384892	7	13.271
14	AX-169923099	7	13.4
15	AX-169879737	7	14.594
16	AX-169903443	7	15.288
17	AX-171373099	7	17.495
18	AX-171378723	7	17.617
19	AX-171385494	7	21.003
20	AX-169889719	7	26.722
21	AX-171387712	7	27.269
22	AX-169943113	7	27.586
23	AX-169894331	7	28.422
24	AX-171386759	7	32.63
25	AX-171376857	7	32.656
26	AX-169897426	7	35.668
27	AX-169908504	7	36.358
28	AX-169946766	7	38.089
29	AX-169932141	7	38.502
30	AX-171379271	7	38.502
31	AX-169896487	7	38.955
32	AX-169881454	7	39.634
33	AX-171387632	7	39.837
34	AX-169939733	7	39.867
35	AX-169888308	7	40.412
36	AX-171372067	7	40.758
37	AX-171376090	7	41.089
38	AX-169939269	7	41.327
39	AX-169939020	7	41.539
40	AX-169883502	7	41.636
41	AX-169943286	7	42.015
42	AX-169901982	7	42.049
43	AX-169912892	7	42.577
44	AX-169902794	7	42.631
45	AX-169943298	7	44.432
46	AX-169939624	7	44.952
47	AX-169880346	7	45.237
48	AX-171387089	7	45.484
49	AX-169929715	7	45.702
50	AX-169877785	7	45.86
51	AX-169939096	7	45.98
52	AX-171382656	7	46.142
53	AX-169920897	7	46.523
54	AX-171380256	7	46.712
55	AX-169947132	7	48.033
56	AX-171376751	7	50.329
57	AX-169888197	7	52.871
58	AX-169877059	7	52.946
59	AX-169939363	7	55.548
60	AX-171379958	7	56.857
61	AX-169900631	7	57.613
62	AX-171371338	7	58.435
63	AX-169914610	7	58.569
64	AX-171373513	7	60.603
65	AX-169939628	7	61.649
66	AX-171385110	7	66.405
67	AX-169934421	7	70.617
68	AX-169935253	7	72.249
69	AX-169909494	7	73.064
70	AX-171374474	7	74.079
71	AX-169922582	7	75.259
72	AX-169916768	7	75.76
73	AX-171371563	7	78.324
74	AX-171386123	7	83.054
75	AX-169915052	7	84.298
76	AX-171383887	7	84.298
77	AX-171386155	7	86.92
78	AX-169945351	7	88.183
79	AX-169886395	7	89.783
80	AX-169879265	7	90.416
81	AX-171386534	7	90.849
82	AX-169886172	7	91.472
83	AX-169943574	7	93.043
84	AX-171385462	7	93.878
85	AX-171383918	7	99.688
86	AX-169908518	7	100.676
87	AX-169880364	7	101.487
88	AX-169898287	7	103.457
89	AX-169945517	7	104.757
90	AX-169899889	7	105.142
91	AX-171381370	7	105.276
92	AX-169933950	7	105.728
93	AX-169933739	7	106.348
94	AX-169886852	7	106.932
95	AX-169929710	7	107.369
96	AX-169918879	7	109.03
97	AX-169902711	7	109.638
98	AX-169892439	7	112.832
99	AX-169874560	7	112.991
100	AX-169879814	7	113.617
101	AX-169932449	7	114.005
102	AX-169897929	7	114.4
103	AX-169893359	7	115.195
104	AX-169898935	7	115.682
105	AX-169901333	7	116.01
106	AX-169897905	7	117.479
107	AX-169900911	7	117.56
108	AX-169935282	7	119.089
109	AX-169927971	7	119.171
110	AX-169940965	7	119.962
111	AX-171375398	7	120.292
112	AX-169917153	7	126.312
113	AX-171387534	7	128.011
114	AX-169928762	7	129.916
115	AX-169929192	7	130.824
116	AX-169945266	7	131.756
117	AX-169895903	7	132.333
118	AX-169945336	7	133.029
119	AX-169897210	7	133.716
120	AX-169906843	7	133.996
121	AX-169938741	7	134.125
122	AX-169882392	7	134.738
123	AX-171376303	7	134.811
124	AX-169931526	7	135.04
125	AX-171381746	7	135.106
126	AX-169923278	7	135.431
127	AX-169910543	7	135.637
128	AX-169889595	7	135.998
129	AX-169938630	7	136.541
130	AX-169887661	7	136.789
131	AX-169925781	7	137.542
132	AX-169904658	7	137.942
133	AX-169909846	7	138.597
134	AX-169906244	7	139.347
135	AX-169886578	7	140.049
136	AX-169931007	7	140.517
137	AX-169920842	7	140.56
138	AX-169927123	7	140.911
139	AX-171382210	7	141.514
140	AX-169924944	7	141.559
141	AX-169886237	7	141.746
142	AX-171378403	7	141.754
143	AX-171376174	7	141.855
144	AX-169925336	7	142.048
145	AX-171374053	7	142.143
146	AX-169910271	7	142.345
147	AX-169912700	7	142.752
148	AX-169947755	7	143.01
149	AX-169911133	7	143.933
150	AX-171375065	7	144.158
151	AX-169891272	7	144.852
152	AX-169900783	7	145.661
153	AX-171385727	7	145.853
154	AX-169916306	7	146.935
155	AX-169883238	7	146.944
156	AX-169918321	7	147.504
157	AX-171373360	7	147.71
158	AX-169913407	7	147.973
159	AX-169933606	7	148.619
160	AX-169910816	7	149.098
161	AX-169906744	7	150.006
162	AX-169879609	7	150.545
163	AX-171378490	7	150.946
164	AX-169893978	7	151.561
165	AX-169893210	7	152.219
166	AX-171378871	7	152.585
167	AX-169905355	7	153.46
168	AX-169921510	7	154.808
169	AX-171373849	7	156.039
170	AX-169933279	7	159.989
171	AX-171384538	7	160.567
172	AX-171381264	7	160.841
173	AX-169892358	7	161.439
174	AX-171381803	7	162.522
175	AX-171372413	7	163.056
176	AX-171379410	7	167.255
177	AX-169934007	7	167.985
178	AX-169938368	7	168.909
179	AX-169935448	7	170.015
180	AX-169901145	7	171.187
181	AX-171373132	7	174.115
182	AX-171384311	7	174.647
183	AX-169894011	7	174.683
184	AX-171384114	7	182.425
1	AX-171380812	8	0
2	AX-171386318	8	3.271
3	AX-171382567	8	3.626
4	AX-171384408	8	5.227
5	AX-169896404	8	10.752
6	AX-169929015	8	11.942
7	AX-169940702	8	19.709
8	AX-169939335	8	21.436
9	AX-169940046	8	22.262
10	AX-171386333	8	22.729
11	AX-169929594	8	23.213
12	AX-169908423	8	23.539
13	AX-169927499	8	24.764
14	AX-171387115	8	24.994
15	AX-169943777	8	26.308
16	AX-171373156	8	27.397
17	AX-169900695	8	27.478
18	AX-171387671	8	28.125
19	AX-171377944	8	28.704
20	AX-169891768	8	28.707
21	AX-171373049	8	30.163
22	AX-169909984	8	30.621
23	AX-169904981	8	30.729
24	AX-169894494	8	31.691
25	AX-169943059	8	31.977
26	AX-171385963	8	32.219
27	AX-169940643	8	33.059
28	AX-169944493	8	33.352
29	AX-169895744	8	34.229
30	AX-169927039	8	35.153
31	AX-169899319	8	35.876
32	AX-169917696	8	36.544
33	AX-171377235	8	36.706
34	AX-169945415	8	36.724
35	AX-171386522	8	38.13
36	AX-169931282	8	38.99
37	AX-169893009	8	40.197
38	AX-171375284	8	40.418
39	AX-169913154	8	40.9
40	AX-169890425	8	41.346
41	AX-169946237	8	42.037
42	AX-169876062	8	43.25
43	AX-169892966	8	43.374
44	AX-169917815	8	44.672
45	AX-169883745	8	45.168
46	AX-169937281	8	45.634
47	AX-169941887	8	45.75
48	AX-171371946	8	45.936
49	AX-169903122	8	45.974
50	AX-171378387	8	45.996
51	AX-169939045	8	46.127
52	AX-169916559	8	47.758
53	AX-169932109	8	50.19
54	AX-169921624	8	51.308
55	AX-169887910	8	51.394
56	AX-169896341	8	52.277
57	AX-171387784	8	52.993
58	AX-169910078	8	53.053
59	AX-169917376	8	54.492
60	AX-171378449	8	54.525
61	AX-169901637	8	55.553
62	AX-169945967	8	57.393
63	AX-169896610	8	58.167
64	AX-169893962	8	58.62
65	AX-169937780	8	59.563
66	AX-171380354	8	60.105
67	AX-169905955	8	61.5
68	AX-171380226	8	63.712
69	AX-169929570	8	63.733
70	AX-169877243	8	63.798
71	AX-171384143	8	65.672
72	AX-169913424	8	65.672
73	AX-171379863	8	66.092
74	AX-169924431	8	66.818
75	AX-169914575	8	67.648
76	AX-169934256	8	68.138
77	AX-169913231	8	68.341
78	AX-171377476	8	68.981
79	AX-169883219	8	69.714
80	AX-169893049	8	70.254
81	AX-169877041	8	71.115
82	AX-169895277	8	71.74
83	AX-171373140	8	72.063
84	AX-169907449	8	72.449
85	AX-169913050	8	72.742
86	AX-169938265	8	73.47
87	AX-171387180	8	73.882
88	AX-169882413	8	75.606
89	AX-169923790	8	75.775
90	AX-169917113	8	76.026
91	AX-169913803	8	76.605
92	AX-171377083	8	76.986
93	AX-169924032	8	77.355
94	AX-169882450	8	77.431
95	AX-169941068	8	77.454
96	AX-169877024	8	77.687
97	AX-169943606	8	78.093
98	AX-171387210	8	78.245
99	AX-169916981	8	78.732
100	AX-171385635	8	78.993
101	AX-169930271	8	79.147
102	AX-169930568	8	79.671
103	AX-169887157	8	80.403
104	AX-169939054	8	80.403
105	AX-169918096	8	80.868
106	AX-171384391	8	81.393
107	AX-171377584	8	81.988
108	AX-171381642	8	82.097
109	AX-169904287	8	82.28
110	AX-169916195	8	82.631
111	AX-169946259	8	82.874
112	AX-169905481	8	83.124
113	AX-169890840	8	85.076
114	AX-171384056	8	85.529
115	AX-169943172	8	86.113
116	AX-169878624	8	86.652
117	AX-169913332	8	87.281
118	AX-171377519	8	88.048
119	AX-171374631	8	88.684
120	AX-169893911	8	89.465
121	AX-169914079	8	89.554
122	AX-171387823	8	89.63
123	AX-169924533	8	90.085
124	AX-171377433	8	90.652
125	AX-169936457	8	90.997
126	AX-169941731	8	91.043
127	AX-171379665	8	91.054
128	AX-169903772	8	91.23
129	AX-169929545	8	91.833
130	AX-171386524	8	92.125
131	AX-169929794	8	92.236
132	AX-169881739	8	92.535
133	AX-171383745	8	93.144
134	AX-171371307	8	95.178
135	AX-169874548	8	96.253
136	AX-169947048	8	96.335
137	AX-171379063	8	96.449
138	AX-169936628	8	97.283
139	AX-169894344	8	98.588
140	AX-169930235	8	99.759
141	AX-171376301	8	99.8
142	AX-171387135	8	100.794
143	AX-171374285	8	101.573
144	AX-171380936	8	101.883
145	AX-169900824	8	102.889
146	AX-169929138	8	103.317
147	AX-169945380	8	103.358
148	AX-169888017	8	103.52
149	AX-171387524	8	104.17
150	AX-169927833	8	104.438
151	AX-169943746	8	104.786
152	AX-169932375	8	104.885
153	AX-171382484	8	105.738
154	AX-169901251	8	106.433
155	AX-171372792	8	106.436
156	AX-171381670	8	106.843
157	AX-169946907	8	107.522
158	AX-169941144	8	107.573
159	AX-169924227	8	107.766
160	AX-171372026	8	108.219
161	AX-171375119	8	108.764
162	AX-169898536	8	108.88
163	AX-171386240	8	108.93
164	AX-169883068	8	109.717
165	AX-169946040	8	110.05
166	AX-169918698	8	110.39
167	AX-169906561	8	110.82
168	AX-169916284	8	111.048
169	AX-169900416	8	111.1
170	AX-171377551	8	111.766
171	AX-169928024	8	111.776
172	AX-169914294	8	112.133
173	AX-169947024	8	112.486
174	AX-169876528	8	113.093
175	AX-169892135	8	113.907
176	AX-169892912	8	114.176
177	AX-171377694	8	114.402
178	AX-169876368	8	114.811
179	AX-169894144	8	115.006
180	AX-171382658	8	116.409
181	AX-169916539	8	117.042
182	AX-169943710	8	117.07
183	AX-169910456	8	117.57
184	AX-169944051	8	118.341
185	AX-171373486	8	118.47
186	AX-169882310	8	118.914
187	AX-171376896	8	119.705
188	AX-169918393	8	119.779
189	AX-169905832	8	120.104
190	AX-171384812	8	120.765
191	AX-169923818	8	121.322
192	AX-169940362	8	121.368
193	AX-169923798	8	121.868
194	AX-169922128	8	122.047
195	AX-169883554	8	122.578
196	AX-169901669	8	122.622
197	AX-169924870	8	123.241
198	AX-171377610	8	123.995
199	AX-169913399	8	124.661
200	AX-169903394	8	125.308
201	AX-169874928	8	125.987
202	AX-169902252	8	126.665
203	AX-171379128	8	127.543
204	AX-169877900	8	129.546
205	AX-171379106	8	131.543
206	AX-169924981	8	131.658
207	AX-169938300	8	133.491
208	AX-171387802	8	136.357
1	AX-169938257	9	0
2	AX-169915123	9	3.267
3	AX-171373038	9	4.757
4	AX-171385736	9	6.021
5	AX-169900289	9	6.13
6	AX-169929939	9	6.152
7	AX-169902122	9	6.182
8	AX-169941372	9	6.708
9	AX-169875401	9	6.748
10	AX-169920332	9	7.267
11	AX-169899594	9	7.493
12	AX-169898903	9	7.836
13	AX-169910099	9	8.02
14	AX-169885444	9	8.163
15	AX-169900028	9	8.571
16	AX-169878418	9	8.657
17	AX-171385444	9	8.675
18	AX-169936113	9	8.958
19	AX-171377971	9	9.858
20	AX-171375200	9	10.342
21	AX-171386855	9	11.427
22	AX-169941514	9	13.586
23	AX-169933761	9	16.245
24	AX-169914945	9	31.84
25	AX-169907875	9	34.51
26	AX-169913663	9	34.816
27	AX-169934131	9	38.795
28	AX-169927968	9	43.172
29	AX-169941232	9	43.867
30	AX-169947326	9	44.643
31	AX-171381155	9	45.47
32	AX-171381783	9	45.474
33	AX-169914066	9	45.481
34	AX-171381973	9	46.587
35	AX-169939273	9	47.187
36	AX-169893202	9	48.137
37	AX-169888703	9	48.494
38	AX-171382415	9	48.814
39	AX-169927496	9	49.56
40	AX-169917087	9	50.273
41	AX-169939268	9	50.638
42	AX-171384318	9	55.628
43	AX-169943394	9	55.648
44	AX-169927811	9	57.485
45	AX-169923875	9	58.554
46	AX-171385340	9	61.456
47	AX-169908849	9	64.304
48	AX-169899751	9	65.488
49	AX-169905790	9	66.548
50	AX-171377812	9	66.91
51	AX-169890129	9	68.586
52	AX-171382800	9	69.305
53	AX-171372962	9	70.234
54	AX-169882408	9	70.301
55	AX-169926174	9	70.811
56	AX-169944636	9	71.215
57	AX-169912765	9	72.342
58	AX-171373473	9	72.432
59	AX-169907973	9	73.239
60	AX-171378042	9	73.658
61	AX-169930228	9	73.996
62	AX-169888080	9	76.049
63	AX-169912349	9	76.737
64	AX-171380190	9	76.959
65	AX-169915441	9	77.128
66	AX-171381601	9	77.3
67	AX-171373083	9	77.576
68	AX-169888166	9	79.788
69	AX-169903829	9	80.256
70	AX-169930265	9	80.368
71	AX-169933729	9	81.347
72	AX-171383094	9	81.359
73	AX-169932414	9	81.923
74	AX-169900202	9	82.601
75	AX-171377863	9	82.82
76	AX-169916484	9	83.274
77	AX-171377994	9	83.983
78	AX-169919766	9	84.647
79	AX-169940475	9	85.406
80	AX-169907976	9	86.68
81	AX-169927535	9	86.83
82	AX-169939013	9	88.375
83	AX-169882838	9	89.551
84	AX-169910040	9	90.089
85	AX-171374203	9	90.825
86	AX-169895164	9	91.232
87	AX-169908906	9	91.549
88	AX-171378001	9	92.021
89	AX-169916875	9	92.968
90	AX-169910963	9	93.267
91	AX-171382359	9	93.675
92	AX-169888969	9	94.099
93	AX-169939006	9	94.74
94	AX-169941744	9	95.23
95	AX-169936273	9	95.243
96	AX-169947302	9	95.503
97	AX-169933351	9	95.733
98	AX-169930280	9	96.211
99	AX-169945419	9	96.422
100	AX-169914118	9	96.675
101	AX-171374239	9	96.766
102	AX-169925943	9	96.786
103	AX-169886620	9	96.995
104	AX-169895960	9	97.23
105	AX-169946819	9	97.405
106	AX-171379068	9	97.553
107	AX-169931720	9	97.68
108	AX-169923183	9	97.681
109	AX-169910049	9	97.688
110	AX-169911920	9	97.754
111	AX-169922011	9	98.35
112	AX-169925083	9	98.515
113	AX-169904402	9	98.819
114	AX-169878357	9	98.901
115	AX-171383206	9	99.103
116	AX-169928209	9	99.516
117	AX-169892910	9	99.95
118	AX-169919693	9	99.995
119	AX-169939094	9	100.523
120	AX-171376328	9	101.031
121	AX-169876710	9	101.253
122	AX-169929302	9	101.305
123	AX-169921877	9	101.728
124	AX-169915840	9	101.822
125	AX-169882804	9	101.955
126	AX-171383128	9	102.066
127	AX-169903177	9	102.188
128	AX-169898897	9	102.346
129	AX-169937681	9	102.346
130	AX-171377738	9	102.477
131	AX-169881353	9	102.668
132	AX-169882548	9	102.692
133	AX-169938816	9	102.882
134	AX-169887193	9	103.066
135	AX-169944878	9	103.314
136	AX-169934907	9	103.637
137	AX-169897865	9	103.764
138	AX-169898866	9	104.045
139	AX-169918126	9	104.331
140	AX-169895307	9	104.357
141	AX-169929061	9	107.12
142	AX-169924460	9	107.136
143	AX-169895784	9	107.566
144	AX-169921747	9	107.98
145	AX-169881972	9	108.117
146	AX-169946114	9	108.744
147	AX-169888551	9	109.595
148	AX-171371983	9	109.762
149	AX-169904162	9	109.896
150	AX-171374978	9	110.251
151	AX-169895252	9	110.65
152	AX-169901958	9	111.011
153	AX-169914318	9	111.309
154	AX-169937101	9	111.337
155	AX-169889501	9	112.283
156	AX-169922964	9	113.122
157	AX-169928425	9	113.622
158	AX-169924188	9	114.256
159	AX-169893464	9	114.263
160	AX-171382175	9	114.325
161	AX-169911747	9	115.341
162	AX-169927776	9	115.675
163	AX-169881973	9	115.896
164	AX-171382652	9	116.033
165	AX-169910330	9	116.184
166	AX-169896461	9	116.241
167	AX-169909789	9	116.241
168	AX-169944960	9	116.508
169	AX-169926936	9	116.62
170	AX-169875767	9	116.707
171	AX-169939336	9	117.017
172	AX-171375482	9	117.25
173	AX-171382945	9	117.565
174	AX-169921069	9	117.96
175	AX-171379946	9	118.225
176	AX-169932596	9	118.474
177	AX-169946978	9	118.82
178	AX-169930321	9	119.428
179	AX-169925602	9	119.998
180	AX-169925013	9	120.208
181	AX-169941022	9	120.208
182	AX-169923929	9	120.463
183	AX-169897496	9	120.53
184	AX-169921322	9	120.596
185	AX-169916226	9	120.797
186	AX-169917358	9	121.254
187	AX-169901140	9	121.578
188	AX-169910660	9	121.948
189	AX-169874539	9	122.216
190	AX-169892033	9	122.676
191	AX-169926047	9	123.608
192	AX-169910059	9	123.836
193	AX-171381502	9	124.992
194	AX-171374406	9	126.246
195	AX-171381696	9	135.442
196	AX-171382943	9	142.385
197	AX-171380795	9	143.182
198	AX-169878768	9	144.671
199	AX-171386439	9	144.883
200	AX-169874694	9	145.279
201	AX-169877814	9	145.7
202	AX-169945934	9	146.7
203	AX-169945528	9	148.266
204	AX-171380309	9	148.619
205	AX-169945463	9	150.167
206	AX-169906871	9	150.659
207	AX-171380209	9	150.85
208	AX-171379997	9	150.925
209	AX-171376317	9	152.621
210	AX-171387167	9	154.995
211	AX-171379502	9	155.83
212	AX-171377572	9	156.974
213	AX-169897963	9	164.754
1	AX-169911487	10	0
2	AX-169912386	10	5.908
3	AX-169924156	10	6.264
4	AX-169925388	10	10.908
5	AX-169920459	10	11.1
6	AX-169922943	10	13.377
7	AX-169939711	10	14.067
8	AX-169907742	10	14.775
9	AX-169895707	10	15.067
10	AX-169920527	10	15.841
11	AX-169947103	10	16.249
12	AX-169933794	10	17.411
13	AX-169882629	10	17.478
14	AX-169898115	10	18.488
15	AX-171374500	10	20.252
16	AX-169887773	10	20.781
17	AX-171372732	10	21.214
18	AX-169920213	10	22.618
19	AX-169903745	10	23.265
20	AX-169945985	10	28.049
21	AX-169922408	10	29.473
22	AX-169905060	10	29.641
23	AX-169939446	10	30.259
24	AX-169906965	10	30.734
25	AX-169917270	10	31.044
26	AX-171384276	10	31.471
27	AX-169920645	10	31.996
28	AX-171371514	10	32.912
29	AX-169933888	10	33.041
30	AX-171382038	10	33.31
31	AX-169900863	10	33.363
32	AX-169945486	10	34.646
33	AX-171382060	10	34.697
34	AX-169915446	10	36.696
35	AX-169933321	10	38.136
36	AX-169927332	10	38.442
37	AX-169907747	10	38.599
38	AX-169910563	10	38.616
39	AX-169906919	10	40.418
40	AX-171384120	10	41.224
41	AX-169941934	10	42.418
42	AX-171377258	10	43.177
43	AX-169896399	10	44.669
44	AX-171380965	10	45.18
45	AX-169943716	10	46.254
46	AX-171375533	10	47.198
47	AX-171377861	10	47.848
48	AX-171376271	10	47.988
[truncated: 2,362 more rows]
